# Supplementary material for: MD Simulation Reveals Regulation of Mechanical Force and Extracellular Domain 2 on Binding of DNAM-1 to CD155
Source: Molecules. 2023 Mar 21;28(6):2847. doi: 10.3390/molecules28062847 (PMC10053669; doi:10.3390/molecules28062847)
Supplement: Supplementary file 1 [file molecules-28-02847-s001.zip]

Archive with 1 entries (1 files):
- molecules-2280004-supplementary.pdf
